# Supplementary material for: Lactobacillus reuteri Ameliorates Lipopolysaccharide-Induced Acute Lung Injury by Modulating the Gut Microbiota in Mice
Source: Nutrients. 2023 Oct 4;15(19):4256. doi: 10.3390/nu15194256 (PMC10574429; doi:10.3390/nu15194256)
Supplement: Supplementary file 1 [file nutrients-15-04256-s001.zip]

Archive with 1 entries (1 files):
- nutrients-2637884-supplementary.pdf
